# Supplementary material for: Virtual reality volumetric rendering versus cross-sectional imaging for pancreatic cancer resectability assessment: a pilot randomized controlled reader study
Source: Bioelectron Med. 2026 Mar 9;12:7. doi: 10.1186/s42234-026-00202-2 (PMC12969899; doi:10.1186/s42234-026-00202-2)
Supplement: Supplementary file 1 — Supplementary Material 1. [file 42234_2026_202_MOESM1_ESM.txt]

4D SURGERY STUDY - COMPLETE QUESTIONNAIRE
German and English Versions with Timestamps

==========================================
PARTICIPANT CHARACTERISTICS
==========================================

1. DE: "Bitte bestätigen Sie, dass Sie entweder keine Sehschwäche haben oder Ihre Sehschwäche mit Brille, Kontaktlinsen usw. korrigiert ist."
   EN: "Please confirm that you either have no visual impairment or that your visual impairment is corrected with glasses, contact lenses, etc."
   Options:
   - DE: Ja / EN: Yes
   - DE: Nein / EN: No

2. DE: "Wie alt sind Sie?"
   EN: "How old are you?"
   Options: [Open numerical input]

3. DE: "Wie viele Jahre arbeiten Sie als Viszeralchirurg*in?"
   EN: "How many years have you worked as a visceral surgeon?"
   Options: [Open numerical input]

4. DE: "An wie vielen Pankreasresektionen haben Sie circa teilgenommen?"
   EN: "Approximately how many pancreatic resections have you participated in?"
   Options:
   - DE: 0-20 / EN: 0-20 procedures
   - DE: 20-90 / EN: 20-90 procedures
   - DE: 90+ / EN: 90+ procedures

5. DE: "Benutzen Sie virtuelle Realität für die Visualisierung von medizinischen Daten?"
   EN: "Do you use virtual reality for the visualization of medical data?"
   Options:
   - DE: Nie benutzt / EN: Never used
   - DE: Ausprobiert / EN: Tried/Experimented with
   - DE: Regelmäßige Nutzung / EN: Regular use

==========================================
CASE ASSESSMENT (REPEATED FOR CASES 1-12)
==========================================

CASE INITIATION
- Timestamp: fall[X]t0 (where X = case number 1-12)

ANATOMICAL ASSESSMENT
- Timestamp: fall[X]t1
  DE: "Liegt eine Arterienvariation vor?"
  EN: "Is an arterial variation present?"
  
  Response options:
  - DE: akzessorische Arteria hepatica dextra / EN: accessory right hepatic artery
  - DE: akzessorische hepatica communis aus der Arteria mesenterica superior / EN: accessory common hepatic artery from superior mesenteric artery
  - DE: andere / EN: other variations
  - DE: Nein / EN: No

- Timestamp: fall[X]t2
  DE: "Liegt eine Stenose im Truncus coeliacus vor?"
  EN: "Is there stenosis in the celiac trunk?"

  Response options:
  - DE: Ja / EN: Yes
  - DE: Nein / EN: No

- Timestamp: fall[X]t3
  DE: "Liegt eine Stenose in der Arteria mesenterica superior vor?"
  EN: "Is there stenosis in the superior mesenteric artery?"

  Response options:
  - DE: Ja / EN: Yes
  - DE: Nein / EN: No

- Timestamp: fall[X]t4
  DE: "In welchem Abschnitt des Pankreas befindet sich der Tumor?"
  EN: "In which section of the pancreas is the tumor located?"

  Response options:
  - DE: Kopf / EN: Head
  - DE: Körper / EN: Body
  - DE: Schwanz / EN: Tail

ARTERIAL INVOLVEMENT ASSESSMENT
- Timestamp: fall[X]t6
  DE: "Arterielle Auswertung: Für welche Arterien besteht ein Tumorbezug?"
  EN: "Arterial evaluation: Which arteries have tumor contact?"

  Options (Multiple Choice):
  - DE: Aorta / EN: Aorta
  - DE: Arteria mesenterica superior / EN: Superior mesenteric artery
  - DE: Arteria lienalis / EN: Splenic artery
  - DE: Truncus coeliacus / EN: Celiac trunk
  - DE: Arteria hepatica communis / EN: Common hepatic artery
  - DE: Arteria hepatica propria / EN: Proper hepatic artery
  - DE: Arteria gastroduodenalis / EN: Gastroduodenal artery
  - DE: Arterienvariation / EN: Arterial variation
  - DE: Kein Tumorbezug der Arterien / EN: No arterial tumor contact

DETAILED ARTERIAL CONTACT ASSESSMENT
Following questions for specific vessels when contact identified:
  Options for degree of contact:
  - DE: weniger als 180° / EN: less than 180°
  - DE: mehr als 180° / EN: greater than 180°
  - DE: Kein Kontakt / EN: No contact

DE: "Hat der Tumor Kontakt mit der Arterienvariation?"
EN: "Does the tumor have contact with the arterial variation?"
  Options:
  - DE: weniger als 180° / EN: less than 180°
  - DE: mehr als 180° / EN: greater than 180°
  - DE: Kein Kontakt / EN: No contact

DE: "Hat der Tumor Kontakt mit der Aorta?"
EN: "Does the tumor have contact with the aorta?"
  Options:
  - DE: weniger als 180° / EN: less than 180°
  - DE: mehr als 180° / EN: greater than 180°
  - DE: Kein Kontakt / EN: No contact

DE: "Hat der Tumor Kontakt mit der Arteria mesenterica superior?"
EN: "Does the tumor have contact with the superior mesenteric artery?"
  Options:
  - DE: weniger als 180° / EN: less than 180°
  - DE: mehr als 180° / EN: greater than 180°
  - DE: Kein Kontakt / EN: No contact

DE: "Hat der Tumor Kontakt mit der Arteria lienalis?"
EN: "Does the tumor have contact with the splenic artery?"
  Options:
  - DE: weniger als 180° / EN: less than 180°
  - DE: mehr als 180° / EN: greater than 180°
  - DE: Kein Kontakt / EN: No contact

DE: "Hat der Tumor Kontakt mit dem Truncus coeliacus?"
EN: "Does the tumor have contact with the celiac trunk?"
  Options:
  - DE: weniger als 180° / EN: less than 180°
  - DE: mehr als 180° / EN: greater than 180°
  - DE: Kein Kontakt / EN: No contact

DE: "Hat der Tumor Kontakt mit der Arteria hepatica communis?"
EN: "Does the tumor have contact with the common hepatic artery?"
  Options:
  - DE: weniger als 180° / EN: less than 180°
  - DE: mehr als 180° / EN: greater than 180°
  - DE: Kein Kontakt / EN: No contact

DE: "Hat der Tumor Kontakt mit der Arteria hepatica propria?"
EN: "Does the tumor have contact with the proper hepatic artery?"
  Options:
  - DE: weniger als 180° / EN: less than 180°
  - DE: mehr als 180° / EN: greater than 180°
  - DE: Kein Kontakt / EN: No contact

DE: "Hat der Tumor Kontakt mit der Arteria gastroduodenalis?"
EN: "Does the tumor have contact with the gastroduodenal artery?"
  Options:
  - DE: weniger als 180° / EN: less than 180°
  - DE: mehr als 180° / EN: greater than 180°
  - DE: Kein Kontakt / EN: No contact

VENOUS INVOLVEMENT ASSESSMENT
- Timestamp: fall[X]t7
  DE: "Zu welchen Venen hat der Tumor Kontakt?"
  EN: "Which veins have tumor contact?"

  Options (Multiple Choice):
  - DE: Pfortader / EN: Portal vein
  - DE: Vena mesenterica superior / EN: Superior mesenteric vein
  - DE: andere / EN: Other veins
  - DE: Kein Tumorbezug der Venen / EN: No venous tumor contact

DETAILED VENOUS CONTACT ASSESSMENT
DE: "Hat der Tumor Kontakt mit der Pfortader?"
EN: "Does the tumor have contact with the portal vein?"
  Options:
  - DE: weniger als 180° / EN: less than 180°
  - DE: mehr als 180° / EN: greater than 180°
  - DE: Kein Kontakt / EN: No contact

DE: "Hat der Tumor Kontakt mit der Vena mesenterica superior (SMV)?"
EN: "Does the tumor have contact with the superior mesenteric vein (SMV)?"
  Options:
  - DE: weniger als 180° / EN: less than 180°
  - DE: mehr als 180° / EN: greater than 180°
  - DE: Kein Kontakt / EN: No contact

DE: "Wie stark ist der Kontakt der 'anderen' Vene mit dem Tumor ausgeprägt?"
EN: "How pronounced is the contact of the 'other' vein with the tumor?"
  Options: [Open Text Input for qualitative assessment, if applicable]

RESECTABILITY CLASSIFICATION
- Timestamp: fall[X]t8
  DE: "Wie stufen Sie die Resektabilität des Tumors ein?"
  EN: "How do you classify the tumor's resectability?"

  Options:
  - DE: resektabel / EN: resectable
  - DE: borderline-resektabel / EN: borderline-resectable
  - DE: nicht resektabel/lokal fortgeschritten / EN: non-resectable/locally advanced

CONFIDENCE ASSESSMENT
- Timestamp: fall[X]t9
  DE: "Wie sicher sind Sie sich bei Ihren Antworten zu diesem Fall?"
  EN: "How confident are you in your answers for this case?"

  Scale (7-point Likert):
  1 = DE: sehr unsicher / EN: very unsure
  2 = DE: etwas unsicher / EN: somewhat unsure
  3 = DE: mehr oder weniger unsicher / EN: more or less unsure
  4 = DE: unentschieden / EN: undecided
  5 = DE: mehr oder weniger sicher / EN: more or less sure
  6 = DE: etwas sicher / EN: somewhat sure
  7 = DE: sehr sicher / EN: very sure

==========================================
COMPLETION STATUS
==========================================

Survey completion status tracked as:
- Complete / Incomplete
- DE: Complete / EN: Complete
- DE: [not completed] / EN: [not completed]

==========================================
TIMESTAMP STRUCTURE SUMMARY
==========================================

For each case (1-12), timestamps recorded at:
- t0: Case initiation
- t1: Arterial variation assessment
- t2: Celiac trunk stenosis evaluation
- t3: Superior mesenteric artery stenosis evaluation
- t4: Tumor location determination
- t6: Arterial involvement analysis
- t7: Venous involvement analysis
- t8: Resectability classification
- t9: Confidence rating

Total possible timestamps per participant: 9 × 12 cases = 108 decision points

==========================================
DATA COLLECTION SYSTEM
==========================================

Automatic recording: All decision points
Quality control: Sequential validation and completion tracking
