# Supplementary material for: Virtual reality volumetric rendering versus cross-sectional imaging for pancreatic cancer resectability assessment: a pilot randomized controlled reader study
Source: Bioelectron Med. 2026 Mar 9;12:7. doi: 10.1186/s42234-026-00202-2 (PMC12969899; doi:10.1186/s42234-026-00202-2)
Supplement: Supplementary file 2 — Supplementary Material 2. [file 42234_2026_202_MOESM2_ESM.csv]

record_id;visual_impairment;surgical_volume;vr_experience;case1t0;case1t1;arterial_variation;case1t2;celiac_trunk_stenosis;case1t3;sma_stenosis;case1t4;tumorposition;case1t6;arterial_contact___1;arterial_contact___2;arterial_contact___3;arterial_contact___4;arterial_contact___5;arterial_contact___6;arterial_contact___7;arterial_contact___8;arterial_contact___9;contact_arterial_variation;aorta;sma…
CSI1;1;2;2;15:49:23;15:49:28;3;15:51:32;1;15:52:24;1;15:53:23;2;15:53:50;0;0;1;0;0;0;1;0;0;;;;2;;;;2;15:57:34;0;1;0;0;;2;;15:59:43;1;16:00:22;5;16:00:32;16:00:34;1;16:01:16;0;16:01:56;0;16:02:03;1;16:02:35;0;0;1;1;1;0;1;0;0;;;;2;2;3;;3;16:05:07;1;1;0;0;2;2;;16:05:59;2;16:06:07;6;16:06:12;16:06:14;1;16:07:15;0;16:07:56;0;16:08:03;2;16:08:44;0;0;1;0;0;0;0;0;0;;;;3;;;;;16:10:15;0;0;1;0;;;3;16:11:16;…
CSI2;1;3;1;15:52:46;15:53:05;1;15:55:36;1;15:55:41;1;15:55:45;2;15:56:36;0;0;1;0;0;0;0;0;0;;;;2;;;;;15:57:14;0;0;0;1;;;;15:57:40;1;15:57:44;7;15:57:55;15:58:14;1;15:59:04;0;16:00:05;0;16:00:20;1;16:01:13;0;0;0;0;0;0;0;0;1;;;;;;;;;16:01:48;1;1;0;0;2;2;;16:02:18;1;16:02:21;7;16:02:25;16:02:55;2;16:04:04;0;16:04:42;0;16:04:50;3;16:05:09;0;0;1;0;0;0;0;0;0;;;;3;;;;;16:05:39;1;0;1;0;2;;3;16:06:37;1;16:…
CSI3;1;3;1;16:03:09;16:03:16;1;16:04:16;0;16:08:21;1;16:09:35;2;16:10:42;0;0;1;0;0;0;0;0;0;;;;2;;;;;16:15:19;0;1;0;0;;2;;16:17:15;1;16:17:22;6;16:17:39;16:17:53;1;16:19:09;0;16:19:27;0;16:19:39;1;16:20:42;0;0;0;0;0;0;0;0;1;;;;;;;;;16:21:41;1;0;0;0;2;;;16:23:31;1;16:23:35;7;16:23:39;16:23:41;2;16:24:44;0;16:25:07;0;16:25:11;3;16:25:50;0;0;1;0;0;0;0;0;0;;;;3;;;;;16:27:02;0;0;1;0;;;3;16:27:12;1;16:2…
CSI4;1;3;1;12:58:06;13:06:23;2;13:10:26;1;13:10:35;1;13:10:51;2;13:16:48;0;0;1;0;0;0;1;0;0;;;;2;;;;2;13:22:34;0;0;1;0;;;2;13:24:43;1;13:24:55;5;13:25:41;13:25:44;1;13:28:34;0;13:29:18;0;13:29:21;1;13:29:36;0;0;0;0;1;0;0;0;0;;;;;;2;;;13:34:26;1;0;0;0;2;;;13:34:51;2;13:34:54;7;13:35:04;13:35:07;2;13:39:04;0;13:39:42;0;13:39:44;3;13:40:12;0;0;1;0;0;0;0;0;0;;;;3;;;;;13:41:40;1;1;1;0;2;2;3;13:44:47;2;…
CSI5;1;3;2;11:36:26;11:36:28;1;11:39:09;1;11:40:01;1;11:40:09;2;11:41:10;0;0;1;0;0;0;0;0;0;;;;2;;;;;11:42:50;0;0;1;0;;;2;11:43:30;1;11:43:33;6;11:43:41;11:43:57;1;11:44:56;0;11:45:10;0;11:45:12;1;11:45:52;0;0;0;0;1;0;0;0;0;;;;;;2;;;11:46:47;0;1;1;0;;2;2;11:47:40;2;11:47:44;7;11:47:48;11:49:01;2;11:51:34;0;11:51:50;0;11:51:52;3;11:54:22;0;0;1;0;0;0;0;0;0;;;;3;;;;;11:54:43;1;0;1;0;2;;3;11:55:36;1;1…
Expert;1;1;2;14:58:11;14:58:16;1;14:59:26;1;14:59:38;1;14:59:42;2;15:01:14;0;0;1;0;0;0;1;0;0;;;;2;;;;2;15:04:37;0;0;1;0;;;2;15:05:20;1;15:05:33;7;15:05:39;15:05:50;1;15:07:25;0;15:07:30;0;15:07:32;1;15:07:54;0;0;0;0;1;0;1;0;0;;;;;;2;;2;15:08:38;1;1;1;0;2;2;2;15:09:05;1;15:09:20;7;15:09:24;15:10:06;4;15:11:10;0;15:11:25;0;15:11:27;3;15:11:41;0;0;1;0;0;0;0;0;0;;;;3;;;;;15:11:56;0;0;1;0;;;3;15:12:07…
VR1;1;3;2;09:22:42;09:28:34;1;09:36:07;0;09:36:17;1;09:36:20;2;09:37:54;0;0;1;0;0;0;0;0;0;;;;3;;;;;09:40:09;0;0;1;0;;;2;09:42:52;2;09:43:03;3;09:43:11;09:43:14;1;09:44:22;0;09:44:34;0;09:44:37;1;09:45:18;0;0;0;0;0;0;0;0;1;;;;;;;;;09:45:32;1;0;0;0;2;;;09:46:03;1;09:46:11;4;09:46:20;09:46:23;4;09:47:25;0;09:48:01;0;09:48:03;2;09:48:52;0;0;1;0;0;0;0;0;0;;;;3;;;;;09:49:50;1;0;1;0;2;;3;09:50:49;1;09:5…
VR2;1;2;2;08:11:00;08:15:23;4;08:19:16;0;08:19:24;1;08:19:33;3;08:23:44;0;0;1;0;0;0;0;0;0;;;;2;;;;;08:26:38;0;0;1;0;;;2;08:26:50;1;08:26:55;5;08:27:04;08:27:06;1;08:29:39;0;08:29:45;0;08:29:48;1;08:33:38;0;0;0;0;0;0;1;0;0;;;;;;;;2;08:34:12;0;0;0;1;;;;08:35:25;1;08:35:31;4;08:35:35;08:35:38;4;08:37:33;0;08:37:54;0;08:37:57;3;08:38:04;0;0;1;0;1;0;0;0;0;;;;3;;2;;;08:38:28;1;0;0;0;2;;;08:39:12;3;08:3…
VR3;1;3;2;09:47:57;10:00:07;1;10:03:21;1;10:04:05;1;10:04:19;2;10:06:38;0;0;1;0;0;0;0;0;0;;;;2;;;;;10:11:41;0;1;1;0;;2;3;10:15:50;1;10:15:54;5;10:16:40;10:16:57;1;10:19:43;0;10:20:48;0;10:20:55;2;10:21:12;0;0;1;0;1;0;0;0;0;;;;2;;2;;;10:24:53;1;0;0;0;2;;;10:27:44;2;10:28:02;6;10:28:19;10:28:50;3;10:30:56;0;10:32:29;0;10:32:31;3;10:33:06;0;0;1;0;0;0;0;0;0;;;;3;;;;;10:33:51;0;0;1;0;;;3;10:34:46;1;10…
VR4;1;2;2;16:04:43;16:04:47;1;16:07:29;1;16:07:36;1;16:07:42;2;16:07:59;0;0;1;0;0;0;0;0;0;;;;2;;;;;16:10:25;0;0;0;1;;;;16:12:00;1;16:12:10;5;16:12:18;16:12:49;1;16:13:33;0;16:13:40;0;16:13:43;1;16:14:36;0;0;1;0;1;0;1;0;0;;;;2;;2;;3;16:17:15;1;0;0;0;2;;;16:18:27;2;16:18:36;4;16:18:41;16:18:52;4;16:19:39;0;16:20:00;0;16:20:01;3;16:20:08;0;0;1;1;0;0;0;0;0;;;;3;2;;;;16:20:33;1;0;1;0;2;;3;16:21:20;3;1…
VR5;1;3;2;09:18:46;09:20:53;1;09:29:29;1;09:29:32;1;09:29:33;2;09:30:13;0;0;1;0;0;0;0;0;0;;;;2;;;;;09:32:09;0;0;0;1;;;;09:32:40;1;09:32:43;4;09:33:18;09:33:33;1;09:35:03;0;09:35:05;0;09:35:08;1;09:36:07;0;0;0;0;1;0;0;0;0;;;;;;2;;;09:38:11;1;0;0;0;2;;;09:38:17;2;09:38:19;6;09:38:34;09:38:38;3;09:40:44;0;09:40:50;0;09:40:52;3;09:41:39;0;0;1;1;0;0;0;0;0;;;;3;2;;;;09:43:16;0;1;1;0;;2;2;09:46:03;2;09:…
